# Supplementary material for: Identification of Hydatigera Species in Wildcats (Felis silvestris) from Central Spain
Source: Animals (Basel). 2025 Nov 19;15(22):3340. doi: 10.3390/ani15223340 (PMC12649228; doi:10.3390/ani15223340)
Supplement: Supplementary file 1 [file animals-15-03340-s001.zip]

Archive with 1 entries (1 files):
- animals-3937711-supplementary.pdf
